# Supplementary material for: Switchable Site-Selective Benzanilide C(sp2)-H Bromination via Promoter Regulation
Source: Molecules. 2024 Jun 16;29(12):2861. doi: 10.3390/molecules29122861 (PMC11206611; doi:10.3390/molecules29122861)
Supplement: Supplementary file 1 [file molecules-29-02861-s001.zip]

Archive with 1 entries (1 files):
- molecules-3016801-supplementary.pdf
